# Supplementary material for: Activation of STAT3-mediated ciliated cell survival protects against severe infection by respiratory syncytial virus
Source: J Clin Invest. 2024 Nov 1;134(21):e183978. doi: 10.1172/JCI183978 (PMC11527452; doi:10.1172/JCI183978)
Supplement: Supporting data values [file jci-134-183978-s014.xlsx]

## Sheet: Figure1G
RSV+ cells
Neonate			Adult
Mock	RSV 2 dpi	RSV 4 dpi	Mock	RSV 2 dpi	RSV 4 dpi
0	31.746	20.8774	0	2.11242	11.2447
0	18.797	17.3184	0	3.41696	4.42478
0	22.8996	27.5362	0	6	9.7561
RSV L gene
Neonate			Adult
Mock	RSV 2 dpi	RSV 4 dpi	Mock	RSV 2 dpi	RSV 4 dpi
1.01197	85968.9	327188	0.99141	3065.84	15027.7
0.775027	214061	217502	1.13605	3592.64	20823.3
0.964945	103396	267322	0.887871	4911.29	17350

## Sheet: Figure1H
RSV L gene
Neonate	Adult
0.73323	1.28965
1.60169	1.45706
0.66508	0.904899
1.56528	0.614519
0.434717	0.778237

## Sheet: Figure1I
RSV L gene
Neonate	Adult
0.91046	1.11172
1.56096	1.16814
0.52859	1.04651
0.79043	0.540874
1.20957	0.665998

## Sheet: Figure1J
	Neonate				Adult
	No RSV	RSV	RSV		No RSV	RSV	RSV
	"+JNJ-678	"+JNJ-678	"-JNJ-678		"+JNJ-678	"+JNJ-678	"-JNJ-678
	0.968754	1108.05	733642		1.03225	799.27	117029
	0.96875	965.366	863764		1.03225	1402.44	118179
	1.03225	843.548	737837		0.96875	701.32	92008.2
	1.03225	893.658	819798		0.96875	567.617	106498

## Sheet: Figure2B
dpi	Neonate				Adult
0	0	0	0		0	0	0
2	16.8224	20.7692	21.2389		0	0.833333	1
4	7.85714	10.4895	14.1593		4.92958	2.65487	1.44928

## Sheet: Figure2D
Caspase3							cleaved Caspase3
Neonate		Adult					Neonate		Adult
Mock	RSV	Mock	RSV				Mock	RSV	Mock	RSV
1.14555	1.20023	1.01216	0.98384				0.777868	2.03369	0.835134	0.869756
0.854453	0.895747	1.20749	1.05555				1.22213	1.99296	1.12144	1.24686
1.07917	0.669934	0.80558	0.851933				0.752481	2.47451	1.00951	1.46193
0.920832	0.769322	0.900564	1.06219				1.24752	2.45367	0.279696	1.51993

## Sheet: Figure3B
RSV L gene
no Z-VAD-FMK	Z-VAD-FMK
1.15332	1.12058
0.66974	0.89198
1.17693	0.84638

## Sheet: Figure3D
RSV L gene
no Z-VAD-FMK	Z-VAD-FMK
0.93239	0.282568
1.09776	0.372274
0.975548	0.44469

## Sheet: Figure3E
RSV+
no Z-VAD-FMK	Z-VAD-FMK
24.537	8.78661
19.5876	9.95475
20.2072	7.11297
27.8106	12.2172
c-Casp-3+
no Z-VAD-FMK	Z-VAD-FMK
16.6667	0.41841
33.5052	0
20.7101	0.904977
27.9793	0
	0

## Sheet: Figure3H
RSV+c-Casp-3+			RSV+
No Z-VAD-FMK	Z-VAD-FMK		No Z-VAD-FMK	Z-VAD-FMK
5.71429	0.819672		13.3574	4.85933
4.54545	0		12.3894	3.60656
10.2041	0		9.02256	2.85714
6.66667	0		14	4.48276
8.10811	0		10.3226	7
4.21053	0		13.4021	8.30325
8	0		7.6087	6.03015
6.66667	0		8.82353	2.98508
8.06452	0.714286		14.1593	4.13625

[truncated: 38 more sheets: Figure4C, Figure4D, Figure4E, Figure5C, Figure7B, Figure7D, Figure8C, Figure8D, Figure8G, Figure8I, Figure9C, Figure9D, Figure9F, Figure10D, Figure10G-P, FigureS1D, FigureS1F, FigureS2B, FigureS3A, FigureS3C …]
